# Supplementary material for: Development of an Online Mind–Body Physical Activity Intervention for Young Adults during COVID-19: A Pilot Study
Source: Int J Environ Res Public Health. 2023 Mar 4;20(5):4562. doi: 10.3390/ijerph20054562 (PMC10002143; doi:10.3390/ijerph20054562)
Supplement: Supplementary file 1 [file ijerph-20-04562-s001.zip]

Archive with 1 entries (1 files):
- ijerph-2188564-supplementary.pdf
